# Supplementary material for: Overview of the Saccharomyces cerevisiae population structure through the lens of 3,034 genomes
Source: G3 (Bethesda). 2024 Nov 19;14(12):jkae245. doi: 10.1093/g3journal/jkae245 (PMC11631439; doi:10.1093/g3journal/jkae245)
Supplement: jkae245_Supplementary_Data [file jkae245_supplementary_data.zip › Table_S2_G3-2024-405400.xlsx]

## Sheet: TableS2
Table S2: List of clades and superclades defined for the 3,034 population
Level	Name	ShortName	TreePos	Color
Clade	1. AU Wine 1	AUW1	122.116	#4D194D
Clade	2. AU Wine 2	AUW2	270.889	#6C1338
Clade	3. Alpechin	ALP	307.5	#FF7B00
Clade	4. Commercial Wine	COW	346.5	#8B0E24
Clade	5. Georgian Wine	GEW	420	#571746
Clade	6. West Europe Wine	WEW	531.5	#C41913
Clade	7. AU Wine 3	AUW3	749.015	#950C1D
Clade	8. AU Wine 4	AUW4	1030.95	#61153F
Clade	9. AU Wine 5	AUW5	1187.85	#80102B
Clade	10. AU Wine 6	AUW6	1236.39	#9F0B17
Clade	11. Brazilian Bioethanol	BRB	1310.6	#DC6655
Clade	12. Belgium Beer 1	BEB1	1354.74	#BF0603
Clade	13. French Dairy	FRD	1409.3	#F3B397
Clade	14. Mediterranean Oak	MEO	1452.5	#49A078
Clade	15. African Beer	AFB	1503.84	#761232
Clade	16. Canadian Wine	CAW	1572.35	#B40709
Clade	17. Israel Wild	ISW	1614.45	#69AD9E
Clade	18. Belgium Beer 2	BEB2	1675	#D65345
Clade	19. UK Beer	UKB	1733	#AA0910
Clade	20. Mixed Origins 1	MIX1	1825.64	#FFAB00
Clade	21. Mixed Origins 2	MIX2	1918	#FF8700
Clade	22. French Guiana Human	FGH	1972.5	#FFB700
Clade	23. Mexican Agave	MEX	2017.51	#E17966
Clade	24. Lab Strains	LAB	2062.3	#FF9300
Clade	25. US Clinical 1	USC1	2117.93	#FFC300
Clade	26. West African Cocoa	WAC	2159.1	#CA2C24
Clade	27. US Clinical 2	USC2	2274	#FF9F00
Clade	28. Baiju	BAI	2378.06	#F9C6A8
Clade	29. Sake	SAK	2464.5	#E78C76
Clade	30. Mantou	MAN1	2531.13	#D03F34
Clade	31. Huangjiu	MAN2	2598.5	#EDA087
Clade	32. US Clinical 3	USC3	2632	#FFD000
Clade	33. African Palm Wine	APW	2668	#FFDAB9
Clade	34. South American Wild	SAW	2704	#59A68B
Clade	35. Chinese Wild	CHW	2776	#79B4B1
Clade	36. North American Wild	NAW	2832.61	#AAC9EB
Clade	37. Taiwan Wild 1	TAW1	2879.79	#8ABBC5
Clade	38. Taiwan Wild 2	TAW2	2932.19	#BBD0FF
Clade	39. Asian Oak	ASO	2995.06	#9AC2D8
SuperClade	S1. Wine	WIN	636.16	#950C1D
SuperClade	S2. Beer	BEE	1793.49	#FFAB00
SuperClade	S3. Asian Fermentation	ASF	2473.59	#E78C76
SuperClade	S4. Wild	WIL	2861.04	#BBD0FF
